# Supplementary material for: Collaborative innovation in sustainable fashion: A consumer-centric perspective on adoption and brand performance
Source: PLoS One. 2026 Jun 11;21(6):e0337902. doi: 10.1371/journal.pone.0337902 (PMC13258014; doi:10.1371/journal.pone.0337902)
Supplement: S1 File — Available at: https://doi.org/10.5281/zenodo.2044163. (XLSX) [file pone.0337902.s001.xlsx]

## Sheet: Sheet1
Table A. Sample Characteristics
Item	Value
Sample size (N)	602
Scale format	10-point Likert
Number of constructs	4
Number of indicators	12
Table B. Indicator-Level Descriptive Statistics
Indicator	Mean	SD	Min	Max
OIC1	8.317	1.622	1	10
OIC2	8.39	1.628	1	10
OIC3	8.39	1.628	1	10
CWASF1	6.417	1.823	1	10
CWASF2	6.098	1.809	1	10
CWASF3	6.204	1.844	1	10
PBSF1	7.281	1.796	1	10
PBSF2	7.228	1.825	1	10
PBSF3	7.141	1.995	1	10
PBP1	6.304	1.628	3	10
PBP2	6.437	1.622	3	10
PBP3	6.218	1.672	3	10
Table C. Construct-Level Descriptive Statistics
Construct	N	Mean	SD
OIC	602	8.366	1.559
CWASF	602	6.24	1.649
PBSF	602	7.217	1.748
PBP	602	6.319	1.538
Table D. Inter-Item Correlation Matrix
Items	PCI1	PCI2	PCI3	PBSF1	PBSF2	PBSF3	CWASF1	CWASF2	CWASF3	PBP1	PBP2	PBP3
PCI1	1
PCI2	0.91	1
PCI3	0.82	0.82	1
PBSF1	0.53	0.53	0.48	1
PBSF2	0.53	0.53	0.48	0.83	1
PBSF3	0.49	0.5	0.45	0.77	0.77	1
CWASF1	0.43	0.44	0.39	0.52	0.52	0.48	1
CWASF2	0.47	0.47	0.42	0.56	0.56	0.52	0.75	1
CWASF3	0.41	0.42	0.38	0.49	0.5	0.46	0.67	0.72	1
PBP1	0.38	0.38	0.35	0.39	0.39	0.36	0.41	0.44	0.39	1
PBP2	0.4	0.4	0.36	0.41	0.41	0.38	0.43	0.46	0.41	0.7	1
PBP3	0.44	0.44	0.4	0.45	0.45	0.42	0.47	0.51	0.45	0.77	0.8	1
Table E. Measurement Model Summary
Panel A. Model Fit Indices
Fit Index	Value	Threshold	Result
χ²/df	2.864	< 3.00	Acceptable
CFI	0.987	> 0.95	Excellent
GFI	0.967	> 0.90	Excellent
IFI	0.987	> 0.95	Excellent
RMSEA	0.056	< 0.08	Acceptable
Panel B. Convergent Validity
Construct	Indicator	Loading	p-value	VIF	α	AVE	CR
PCI	PCI1	0.951	***	4.21	0.945	0.856	0.942
	PCI2	0.958	***	4.45
	PCI3	0.861	***	2.12
PBSF	PBSF1	0.911	***	3.05	0.925	0.793	0.92
	PBSF2	0.912	***	3.1
	PBSF3	0.847	***	1.98
CWASF	CWASF1	0.835	***	1.85	0.887	0.718	0.884
	CWASF2	0.904	***	2.62
	CWASF3	0.799	***	1.64
PBP	PBP1	0.817	***	1.75	0.93	0.759	0.904
	PBP2	0.855	***	2.08
	PBP3	0.938	***	3.85
Table F. Structural Model Results
Effect Type	Hypothesis	Path	β	Lower Bound	Upper Bound	p-value	R²	Decision
Direct	H1	PCI → PBSF	0.265	-	-	0.001	0.21	Supported
Direct	H2	PCI → CWASF	0.193	-	-	0.001	-	Supported
Direct	H3	PCI → PBP	0.198	-	-	0.001	-	Supported
Direct	H4	PBSF → CWASF	0.351	-	-	0.001	0.42	Supported
Direct	H5	CWASF → PBP	0.351	-	-	0.002	0.47	Supported
Indirect	H6	PCI → PBSF → CWASF	0.093	0.042	0.15	0.001	-	Supported
Indirect	H7	PCI → CWASF → PBP	0.068	0.042	0.105	0.001	-	Supported
Indirect	H8	PCI → PBSF → CWASF → PBP	0.035	0.018	0.065	0.001	-	Supported
Total	-	PCI → PBSF	0.265	0.136	0.391	0.001	-	-
Total	-	PCI → CWASF	0.286	0.166	0.39	0.001	-	-
Total	-	PCI → PBP	0.301	0.217	0.403	0.001	-	-
